# Supplementary material for: Mining Data From Plasma Cell Differentiation Identified Novel Genes for Engineering of a Yeast Antibody Factory
Source: Front Bioeng Biotechnol. 2020 Mar 31;8:255. doi: 10.3389/fbioe.2020.00255 (PMC7136540; doi:10.3389/fbioe.2020.00255)
Supplement: TABLE S3 — Compilation of numeric data including antibodies titers and final cell densities. [file Table_3.XLSX]

## Sheet: Single expression and deletions
Single expression
		IRE1	GOT1	ALG5	ALG7	GSH2	HUT1	PSA1	QRI1	BXI1	DER1	SEC24	control	Hac1	Hac1 control
	number of replicates	8	4	6	6	6	4	5	7	8	6	7	7	4	5
Antibody titer (ng/ml)	mean	178.8	137.1	111	113	111.1	134.9	157.4	114.6	122.9	130.5	129.9	97.29	161.4	102
	standard error	10.88	13.18	11.61	9.628	7.819	9.499	14.75	5.315	9.221	8.525	9.057	5.29	12.63	12.27
Deletion strains and control
	number of replicates	ate1	dph2	utr4	YEK18 control
		6	6	6	6
Antibody titer (ng/ml)	mean	113.5	114.5	109.3	112.7
	standard error	9.843	6.273	5.62	5.021

## Sheet: Two plasmids
Two plasmids
		IRE1 & GOT1	IRE1 & HUT1	IRE1 & PSA1	GOT1 & HUT1	GOT1 & PSA1	HUT1 & PSA1	control
	number of replicates	6	6	6	6	6	6	9
Antibody titer (ng/ml)	mean	107.1	121.3	137.7	53	55.92	50.75	36.56
	standard error	5.723	13.8	13.19	4.172	3.075	2.665	1.625
Final cell density (OD600)	mean	4.857	5.107	5.462	6.229	6.51	7.456	7.564
	standard error	0.4913	0.3203	0.1313	0.4374	0.2722	0.2983	0.203

## Sheet: Three plasmids
Three plasmids
		IRE1 & GOT1 & HUT1	IRE1 & GOT1 & PSA1	IRE & HUT1 & PSA1	GOT1 & HUT1 & PSA1	control
	number of replicates	8	8	8	7	8
Antibody titer (ng/ml)	mean	105.1	110.5	119.2	62.68	36.94
	standard error	4.797	5.559	3.191	2.13	2.399
Final cell density (OD600)	mean	2.74	2.82	3.138	4.521	5.894
	standard error	0.07611	0.1378	0.09388	0.119	0.1643

## Sheet: Four plasmids
Four plasmids
		IRE1 & GOT1 & HUT1 & PSA1	control
	number of replicates	9	9
Antibody titer (ng/ml)	mean	77.61	34.61
	standard error	6.646	2.062
Final cell density (OD600)	mean	1.719	4.89
	standard error	0.1695	0.05091

## Sheet: All strains four plasmids
Comparison of all strains with four plasmids
		IRE1 & 413 & 414 & 416	GOT1 & 413 & 414 & 416	HUT1 & 413 & 414 & 416	PSA1 & 413 & 414 & 416	IRE1 & GOT1 & 413 & 414	IRE1 & HUT1 413 & 414	IRE1 & PSA1 413 & 414	GOT1 & HUT1 413 & 414	GOT1 & PSA1 413 & 414	HUT1 & PSA1 413 & 414	IRE1 & GOT1& HUT1 & 414	IRE1 & GOT1 & PSA1 & 414	IRE1 & HUT1 & PSA1 & 414	IRE1 & GOT1 & HUT1 & PSA1	control
	number of replicates	8	4	8	8	8	8	8	8	8	8	8	8	8	17	17
Antibody titer (ng/ml)	mean	88.03	55.13	50.13	63.91	90.88	103	103.1	58.34	68.66	62.91	54.63	52	66.25	74.97	34.5
	standard error	2.853	4.833	3.839	5.295	4.085	2.632	7.499	2.719	5.556	4.373	2.857	4.819	4.716	3.589	1.574
Final cell density (OD600)	mean	4.823	4.713	4.961	4.728	2.918	2.661	4.799	4.828	4.679	4.721	4.243	4.395	3.896	2.425	5.628
	standard error	0.2889	0.07324	0.2404	0.1595	0.1142	0.07262	0.3712	0.1387	0.1231	0.1038	0.5272	0.4366	0.2361	0.2145	0.2237

## Sheet: Titers other antibodies
Final titers different antibodies
		IRE1 pAX538	IRE1 pAX535	IRE1 pAX529	IRE1 pAX512	control pAX538	control pAX535	control pAX529	control pAX512
	number of replicates	4	4	4	4	4	4	4	4
Antibody titer (ng/ml)	mean	89.38	75.44	70.06	56.63	24.44	16.94	50.94	45.19
	standard error	1.599	0.6799	1.082	2.068	1.894	0.7731	1.807	1.959
